# Supplementary material for: Diversity and function of soybean rhizosphere microbiome under nature farming
Source: Front Microbiol. 2023 Mar 1;14:1130969. doi: 10.3389/fmicb.2023.1130969 (PMC10014912; doi:10.3389/fmicb.2023.1130969)
Supplement: Supplementary file 2 [file Table_2.xlsx]

## Sheet: Sheet1
Supplementary table 2. Analysis of variables from three factor ANOVA: effects of farming system, fumigation treatment, and soybean cultivar on arbuscular mycorrhizal fungi colonization rates and number of nodules.
	arbuscles		vesicles		hyphae			number of nodules
variable	F value	p value	F value	p value	F value	p value		F value	p value
farming system	19.17	0.0002***	12.55	0.0017 ***	0.45	0.5109 ns		5.81	0.0239 *
fumigation treatment	58.88	0.0000 ***	38.11	0.0000 ***	27.69	0.0000 ***		21.1	0.0001 ***
soybean cultivar	0.04	0.8502 ns	0.2	0.656 ns	0.01	0.9357 ns		37.29	0.0000 ***
farming system x fumigation treatment	48.42	0.0000 ***	20.21	0.0001 ***	40.01	0.0000 ***		12.26	0.0018 ***
farming system x soybean cultivar	0.66	0.4230 ns	0.11	0.7465 ns	0.08	0.7758 ns		5.81	0.0239 *
fumigation treatment x soybean cultivar	1.16	0.2927 ns	0.37	0.5473 ns	3.89	0.0601 ns		12.26	0.0018 ***
farming system x fumigation x cultivar	0	0.945 ns	0.18	0.6719 ns	0.34	0.5653 ns		21.1	0.0001 ***
