# Supplementary material for: Diversity and function of soybean rhizosphere microbiome under nature farming
Source: Front Microbiol. 2023 Mar 1;14:1130969. doi: 10.3389/fmicb.2023.1130969 (PMC10014912; doi:10.3389/fmicb.2023.1130969)
Supplement: Supplementary file 5 [file Table_5.xlsx]

## Sheet: Bacteria
Supplementary Table 5. List of bacterial ASVs and their corresponding taxa. Taxa significantly associated with farming system or chloropicrin treatments are shown.
ASV	Kingdom	Phylum	Class	Order	Family	Genus	Species
ASV_001	Bacteria	Proteobacteria	Alphaproteobacteria	Rhizobiales	Rhizobiaceae	Rhizobium
ASV_002	Bacteria	Firmicutes	Bacilli	Bacillales	Bacillaceae	Bacillus	flexus
ASV_003	Bacteria	Proteobacteria	Alphaproteobacteria	Caulobacterales	Caulobacteraceae	Phenylobacterium
ASV_004	Bacteria	Proteobacteria	Alphaproteobacteria	Rhizobiales	Rhizobiaceae	Agrobacterium
ASV_005	Bacteria	Proteobacteria	Alphaproteobacteria	Rhizobiales	Phyllobacteriaceae	Mesorrhizobium
ASV_006	Bacteria	Proteobacteria	Betaproteobacteria	Burkholderiales	Burkholderiaceae	Burkholderia
ASV_008	Bacteria	Firmicutes	Bacilli	Bacillales	Planococcaceae
ASV_009	Bacteria	Proteobacteria	Betaproteobacteria	Burkholderiales	Oxalobacteraceae	Cupriavidus
ASV_010	Bacteria	Proteobacteria	Betaproteobacteria	Burkholderiales	Oxalobacteraceae	Ralstonia
ASV_011	Bacteria	Proteobacteria	Alphaproteobacteria	Rhizobiales	Bradyrhizobiaceae	Bradyrhizobium
ASV_012	Bacteria	Proteobacteria	Betaproteobacteria	Burkholderiales	Oxalobacteraceae	Herbaspirillum
ASV_014	Bacteria	Proteobacteria	Betaproteobacteria	Burkholderiales	Comamonadaceae
ASV_015	Bacteria	Bacteroidetes	Sphingobacteriia	Sphingobacteriales	Sphingobacteriaceae
ASV_016	Bacteria	Proteobacteria	Alphaproteobacteria	Sphingomonadales	Sphingomonadaceae	Kaistobacter
ASV_017	Bacteria	Actinobacteria	Actinobacteria	Actinomycetales	Micrococcaceae	Arthrobacter
ASV_018	Bacteria	Actinobacteria	Actinobacteria	Actinomycetales	Pseudonocardiaceae	Amycolatopsis
ASV_019	Bacteria	Firmicutes	Bacilli	Bacillales	Bacillaceae
ASV_020	Bacteria	Proteobacteria	Betaproteobacteria	Burkholderiales	Burkholderiaceae	Burkholderia	bryophila
ASV_021	Bacteria	Proteobacteria	Alphaproteobacteria	Sphingomonadales	Sphingomonadaceae	Sphingomonas
ASV_022	Bacteria	Proteobacteria	Betaproteobacteria	Burkholderiales	Oxalobacteraceae
ASV_023	Bacteria	Gemmatimonadetes	Gemmatimonadetes	Gemmatimonadales	Ellin5301
ASV_025	Bacteria	Bacteroidetes	Sphingobacteriia	Sphingobacteriales	Sphingobacteriaceae
ASV_026	Bacteria	Proteobacteria	Betaproteobacteria	Burkholderiales	Comamonadaceae
ASV_027	Bacteria	Proteobacteria	Betaproteobacteria	Burkholderiales	Burkholderiaceae
ASV_028	Bacteria	Actinobacteria	Actinobacteria	Actinomycetales	Actinosynnemataceae	Kutzneria
ASV_029	Bacteria	Proteobacteria	Alphaproteobacteria	Rhizobiales	Methylobacteriaceae	Methylobacterium
ASV_035	Bacteria	Firmicutes	Bacilli	Bacillales	Planococcaceae
ASV_036	Bacteria	Actinobacteria	Actinobacteria	Actinomycetales	Streptomycetaceae	Streptomyces
ASV_037	Bacteria	Gemmatimonadetes	Gemmatimonadetes	Gemmatimonadales	Ellin5301
ASV_038	Bacteria	Proteobacteria	Alphaproteobacteria	Rhizobiales	Bradyrhizobiaceae	Bosea	genosp.
ASV_039	Bacteria	Firmicutes	Bacilli	Bacillales	Bacillaceae	Bacillus
ASV_042	Bacteria	Gemmatimonadetes	Gemm-1
ASV_043	Bacteria	Proteobacteria	Betaproteobacteria	Burkholderiales	Comamonadaceae
ASV_044	Bacteria	Proteobacteria	Alphaproteobacteria	Rhizobiales
ASV_045	Bacteria	Firmicutes	Bacilli	Bacillales	Paenibacillaceae	Paenibacillus	chondroitinus
ASV_047	Bacteria	Proteobacteria	Betaproteobacteria	Burkholderiales	Alcaligenaceae	Achromobacter
ASV_048	Bacteria	Bacteroidetes	Cytophagia	Cytophagales	Cytophagaceae	Siphonobacter	aquaeclarae
ASV_049	Bacteria	Proteobacteria	Alphaproteobacteria	Rhizobiales	Rhizobiaceae
ASV_050	Bacteria	Bacteria	Bacteroidetes	Cytophagia	Cytophagales	Cytophagaceae	Dyadobacter
ASV_051	Bacteria	Firmicutes	Bacilli	Bacillales	Alicyclobacillaceae	Alicyclobacillus
ASV_053	Bacteria	Gemmatimonadetes	Gemmatimonadetes	N1423WL
ASV_055	Bacteria	Gemmatimonadetes	Gemm-1
ASV_056	Bacteria	Chloroflexi	Ktedonobacteria	Ktedonobacterales	Ktedonobacteraceae
ASV_060	Bacteria	Proteobacteria	Alphaproteobacteria	Caulobacterales	Caulobacteraceae
ASV_061	Bacteria	Proteobacteria	Betaproteobacteria	Burkholderiales	Comamonadaceae
ASV_063	Bacteria	Firmicutes	Bacilli	Bacillales	Paenibacillaceae	Ammoniphilus
ASV_064	Bacteria	Proteobacteria	Alphaproteobacteria	Sphingomonadales	Sphingomonadaceae	Kaistobacter
ASV_069	Bacteria	Actinobacteria	Actinobacteria	Actinomycetales	Micromonosporaceae
ASV_070	Bacteria	Proteobacteria
ASV_072	Bacteria	Firmicutes	Bacilli	Bacillales	Planococcaceae
ASV_075	Bacteria	Proteobacteria	Alphaproteobacteria	Sphingomonadales	Sphingomonadaceae	Sphingomonas
ASV_076	Bacteria	Bacteroidetes	[Saprospirae]	[Saprospirales]	Chitinophagaceae
ASV_080	Bacteria	Firmicutes	Bacilli	Bacillales	Paenibacillaceae	Paenibacillus
ASV_081	Bacteria	Bacteroidetes	Sphingobacteriia	Sphingobacteriales	Sphingobacteriaceae	Mucilaginibacter	ximonensis
ASV_082	Bacteria	Gemmatimonadetes	Gemmatimonadetes	N1423WL
ASV_086	Bacteria	Proteobacteria	Alphaproteobacteria	Rhizobiales	Hyphomicrobiaceae	Rhodoplanes
ASV_087	Bacteria	Bacteroidetes	Sphingobacteriia	Sphingobacteriales	Sphingobacteriaceae
ASV_088	Bacteria	Verrucomicrobia	[Pedosphaerae]	[Pedosphaerales]	Ellin517
ASV_090	Bacteria	Gemmatimonadetes	Gemmatimonadetes
ASV_092	Bacteria	Actinobacteria	Actinobacteria	Actinomycetales	Actinosynnemataceae
ASV_093	Bacteria	Proteobacteria	Betaproteobacteria	Burkholderiales	Alcaligenaceae	Achromobacter
ASV_095	Bacteria	Firmicutes	Bacilli	Bacillales	Bacillaceae	Bacillus	flexus
ASV_097	Bacteria	Actinobacteria	Actinobacteria	Actinomycetales	Thermomonosporaceae	Actinoallomurus
ASV_098	Bacteria	Acidobacteria	Acidobacteriia	Acidobacteriales	Koribacteraceae
ASV_100	Bacteria	Firmicutes	Bacilli	Bacillales	Paenibacillaceae	Ammoniphilus
ASV_101	Bacteria	Firmicutes	Bacilli	Bacillales	Alicyclobacillaceae	Alicyclobacillus
ASV_108	Bacteria	Actinobacteria	Actinobacteria	Actinomycetales	Thermomonosporaceae	Actinoallomurus	iriomotensis
ASV_112	Bacteria	Bacteroidetes	[Saprospirae]	[Saprospirales]	Chitinophagaceae	Chitinophaga
ASV_113	Bacteria	Proteobacteria	Alphaproteobacteria
ASV_114	Bacteria	Firmicutes	Bacilli	Bacillales	Paenibacillaceae	Paenibacillus
ASV_121	Bacteria	Chloroflexi	Ktedonobacteria	Ktedonobacterales	Ktedonobacteraceae
ASV_122	Bacteria	Gemmatimonadetes	Gemmatimonadetes
ASV_126	Bacteria	Proteobacteria	Alphaproteobacteria	Rhizobiales	Hyphomicrobiaceae	Rhodoplanes
ASV_128	Bacteria	Bacteroidetes	[Saprospirae]	[Saprospirales]	Chitinophagaceae
ASV_129	Bacteria	Actinobacteria	Actinobacteria	Actinomycetales	Nocardioidaceae
ASV_154	Bacteria	Bacteroidetes	[Saprospirae]	[Saprospirales]	Chitinophagaceae	Chitinophaga
