# Supplementary material for: Diversity and function of soybean rhizosphere microbiome under nature farming
Source: Front Microbiol. 2023 Mar 1;14:1130969. doi: 10.3389/fmicb.2023.1130969 (PMC10014912; doi:10.3389/fmicb.2023.1130969)
Supplement: Supplementary file 6 [file Table_6.xlsx]

## Sheet: Fungi
Supplementary Table 6. List of fungal ASVs and their corresponding taxa. Taxa significantly associated with farming system or chloropicrin treatments are shown.
ASV	Kingdom	Phylum	Class	Order	Family	Genus	Species
ASV_001		Ascomycota	Sordariomycetes	Sordariales	Sordariaceae	Neurospora	terricola
ASV_002	Fungi
ASV_003	Fungi	Ascomycota	Sordariomycetes	Sordariales	Chaetomiaceae	Chaetomium
ASV_004	Fungi	Ascomycota	Sordariomycetes	Sordariales	Chaetomiaceae	Chaetomium
ASV_005	Fungi	Ascomycota	Dothideomycetes	Pleosporales	Pleosporaceae	Curvularia	senegalensis
ASV_006	Fungi	Ascomycota	Dothideomycetes	Pleosporales	Didymosphaeriaceae	Pseudopithomyces	chartarum
ASV_007	Fungi	Mortierellomycota	Mortierellomycetes	Mortierellales	Mortierellaceae	Mortierella	amoeboidea
ASV_008	Fungi	Ascomycota	Sordariomycetes	Hypocreales	Bionectriaceae	Clonostachys	rosea
ASV_009	Fungi	Ascomycota	Dothideomycetes	Capnodiales	Cladosporiaceae	Cladosporium	sphaerospermum
ASV_010	Fungi	Ascomycota	Sordariomycetes	Sordariales
ASV_011	Fungi	Ascomycota	Sordariomycetes	Hypocreales	Nectriaceae	Neocosmospora	falciformis
ASV_012	Fungi	Mortierellomycota	Mortierellomycetes	Mortierellales	Mortierellaceae	Mortierella
ASV_013	Fungi	Ascomycota	Dothideomycetes	Capnodiales
ASV_015	Fungi	Ascomycota	Eurotiomycetes	Eurotiales	Trichocomaceae	Talaromyces	aculeatus
ASV_016	Fungi	Ascomycota	Sordariomycetes	Hypocreales	Clavicipitaceae	Metarhizium	marquandii
ASV_017	Fungi	Ascomycota	Sordariomycetes	Hypocreales	Hypocreaceae	Trichoderma
ASV_018	Fungi	Ascomycota	Sordariomycetes	Hypocreales	Hypocreaceae	Trichoderma	virens
ASV_019	Fungi	Ascomycota	Sordariomycetes	Glomerellales	Plectosphaerellaceae	Gibellulopsis	chrysanthemi
ASV_021	Fungi	Ascomycota	Sordariomycetes	Sordariales	Sordariaceae	Neurospora	terricola
ASV_022	Fungi	Ascomycota
ASV_022	Fungi	Ascomycota
ASV_023	Fungi	Ascomycota	Sordariomycetes	Hypocreales	Nectriaceae
ASV_024	Fungi	Ascomycota	Sordariomycetes	Chaetosphaeriales	Chaetosphaeriaceae	Chloridium	aseptatum
ASV_027	Fungi	Ascomycota	Sordariomycetes	Hypocreales	Stachybotryaceae
ASV_028	Fungi	Mortierellomycota	Mortierellomycetes	Mortierellales	Mortierellaceae	Mortierella	camargensis
ASV_028	Fungi	Mortierellomycota	Mortierellomycetes	Mortierellales	Mortierellaceae	Mortierella	camargensis
ASV_029	Fungi	Ascomycota	Dothideomycetes	Pleosporales	Sporormiaceae	Westerdykella	dispersa
ASV_030	Fungi	Ascomycota	Sordariomycetes	Hypocreales	Hypocreaceae	Trichoderma
ASV_032	Fungi	Ascomycota	Sordariomycetes	Glomerellales	Plectosphaerellaceae	Gibellulopsis
ASV_033	Fungi	Ascomycota	Leotiomycetes	Helotiales	Vibrisseaceae	Phialocephala	humicola
ASV_035	Fungi	Ascomycota	Dothideomycetes	Pleosporales	Didymosphaeriaceae	Paraphaeosphaeria	minitans
ASV_036	Fungi	Ascomycota	Sordariomycetes	Sordariales	Chaetomiaceae	Chaetomium	variosporum
ASV_039	Fungi	Ascomycota	Sordariomycetes	Sordariales	Chaetomiaceae	Chaetomium	grande
ASV_040	Fungi	Ascomycota	Sordariomycetes	Hypocreales	Hypocreales fam Incertae sedis	Acremonium	unidentified
ASV_041	Fungi	Ascomycota	Sordariomycetes	Hypocreales	Hypocreaceae	Trichoderma	asperellum
ASV_042	Fungi	Mortierellomycota	Mortierellomycetes	Mortierellales	Mortierellaceae	Mortierella	amoeboidea
ASV_043	Fungi	Chytridiomycota
ASV_044	Fungi	Ascomycota	Sordariomycetes	Sordariales	Chaetomiaceae	Humicola	nigrescens
ASV_046	Fungi	Ascomycota	Sordariomycetes	Hypocreales	Clavicipitaceae	Metarhizium	marquandii
ASV_047	Fungi	Basidiomycota
ASV_049	Fungi	Ascomycota	Sordariomycetes	Sordariales	Chaetomiaceae	Chaetomium
ASV_050	Fungi	Ascomycota	Sordariomycetes	Coniochaetales
ASV_051	Fungi
ASV_053	Fungi	Ascomycota	Eurotiomycetes	Eurotiales	Aspergillaceae	Penicillium
ASV_056	Fungi	Chytridiomycota	Rhizophydiomycetes	Rhizophydiales	Terramycetaceae	Boothiomyces	macroporosum
ASV_057	Fungi	Mortierellomycota	Mortierellomycetes	Mortierellales	unidentified	unidentified	unidentified
ASV_059	Fungi	Ascomycota	Sordariomycetes	Chaetosphaeriales	Chaetosphaeriaceae	Codinaea	acaciae
ASV_060	Fungi
ASV_063	Fungi
ASV_067	Fungi	Ascomycota	Sordariomycetes	Hypocreales	Hypocreales fam Incertae sedis	Acremonium	persicinum
ASV_068	Fungi	Ascomycota
ASV_069	Fungi	Ascomycota	Sordariomycetes	Sordariales	Chaetomiaceae	Chaetomium
ASV_071	Fungi
ASV_080	Fungi	unidentified	unidentified	unidentified	unidentified	unidentified	unidentified
ASV_081	Fungi	Ascomycota	Sordariomycetes	Hypocreales	Clavicipitaceae	Metarhizium	marquandii
ASV_087	Fungi	Ascomycota	Sordariomycetes	Hypocreales	Nectriaceae	Fusicolla	aquaeductuum
